# Supplementary material for: Whole-genome sequencing of rough Brucella melitensis in China provides insights into its genetic features
Source: Emerg Microbes Infect. 2020 Oct 3;9(1):2147–56. doi: 10.1080/22221751.2020.1824549 (PMC7580580; doi:10.1080/22221751.2020.1824549)
Supplement: TableS1.xlsx [file TEMI_A_1824549_SM4261.xlsx]

## Sheet: Sheet1
Organism/Name	Isolated	Abbreviation	Time	Agglutination	Crystal violet staining	LPS difference	Note
B. melitensis bv. 1 str. 16M	United States	USA					reference strain
B. melitensis bv. 2 str. 63/9	India	IND					reference strain
B. melitensis 20236	China: Baotou	CHN	2012/6
B. melitensis 2008724259	United States: California	USA	2008/8
B. melitensis 2010724553	Canada	CAN	2010/11
B. melitensis Bru_genome47	Norway	NOR	2016
B. melitensis Bru_genome43	Afghanistan	AFG	2015
B. melitensis Bru_genome45	Norway	NOR	2016
B. melitensis Bru_genome10	Portugal	PRT	2009
B. melitensis Bru_genome7	Georgia	GEO	2002
B. melitensis Bru_genome37	Norway	NOR	2013
B. melitensis Bru_genome36	Norway	NOR	2013
B. melitensis Bru_genome44	Turkey	TUR	2015
B. melitensis Bru_genome11	Somalia	SOM	2010
B. melitensis Bru_genome48	Iraq	IRQ	2016
B. melitensis Bru_genome23	Norway	NOR	2012
B. melitensis Bru_genome40	Israel	ISR	2014
B. melitensis Bru_genome41	Norway	NOR	2014
B. melitensis Bru_genome8	Norway	NOR	2003
B. melitensis Bru_genome20	Iraq	IRQ	2011
B. melitensis Bru_genome2	Iraq	IRQ	2006
B. melitensis Bru_genome5	Norway	NOR	1999
B. melitensis Bru_genome6	Iraq	IRQ	1999
B. melitensis Bru_genome1	Norway	NOR	2005
B. melitensis Bru_genome4	Ethiopia	ETH	2006
B. melitensis Bru_genome9	Somalia	SOM	2003
B. melitensis Bru_genome46	Somalia	SOM	2016
B. melitensis Bru_genome24	Ethiopia	ETH	2012
B. melitensis BwIM_AFG_63	Afghanistan	AFG	2016
B. melitensis BwIM_ALB_46	Albania	ALB	2015
B. melitensis BwIM_BGR_21	Bulgaria	BGR	2016
B. melitensis BwIM_IRN_28	Iran	IRN	2015
B. melitensis BwIM_IRN_37	Iran	IRN	2015
B. melitensis BwIM_IRQ_11	Iraq	IRQ	2014
B. melitensis BwIM_IRQ_32	Iraq	IRQ	2014
B. melitensis BwIM_IRQ_43	Iraq	IRQ	2015
B. melitensis BwIM_ITA_45	Italy	ITA	2015
B. melitensis BwIM_ITA_55	Italy	ITA	2016
B. melitensis BwIM_JOR_13	Jordan	JOR	2015
B. melitensis BwIM_KWT_42	Kuwait	KWT	2016
B. melitensis BwIM_MAR_25	Morocco	MAR	2016
B. melitensis BwIM_SAU_09	Saudi Arabia	SAU	2015
B. melitensis BwIM_SOM_36a	Somalia	SOM	2014
B. melitensis BwIM_SOM_36b	Somalia	SOM	2014
B. melitensis BwIM_SYR_01	Syria	SYR	2015
B. melitensis BwIM_SYR_04	Syria	SYR	2015
B. melitensis BwIM_SYR_05	Syria	SYR	2015
B. melitensis BwIM_SYR_07	Syria	SYR	2015
B. melitensis BwIM_SYR_08	Syria	SYR	2016
B. melitensis BwIM_SYR_10	Syria	SYR	2016
B. melitensis BwIM_SYR_14	Syria	SYR	2015
B. melitensis BwIM_SYR_23	Syria	SYR	2016
B. melitensis BwIM_SYR_26	Syria	SYR	2015
B. melitensis BwIM_SYR_31	Syria	SYR	2015
B. melitensis BwIM_SYR_34	Syria	SYR	2015
B. melitensis BwIM_SYR_41	Syria	SYR	2016
B. melitensis BwIM_SYR_53	Syria	SYR	2015
B. melitensis BwIM_TKM_56	Turkmenistan	TKM	2015
B. melitensis BwIM_TUR_02	Turkey	TUR	2016
B. melitensis BwIM_TUR_03	Turkey	TUR	2014
B. melitensis BwIM_TUR_15	Turkey	TUR	2014
B. melitensis BwIM_TUR_17	Turkey	TUR	2014
B. melitensis BwIM_TUR_19	Turkey	TUR	2014
B. melitensis BwIM_TUR_24	Turkey	TUR	2015
B. melitensis BwIM_TUR_27	Turkey	TUR	2015
B. melitensis BwIM_TUR_30	Turkey	TUR	2014
B. melitensis BwIM_TUR_38	Turkey	TUR	2015
B. melitensis BwIM_TUR_39	Turkey	TUR	2014
B. melitensis BwIM_TUR_40	Turkey	TUR	2014
B. melitensis BwIM_TUR_51	Turkey	TUR	2014
B. melitensis BwIM_TUR_59	Turkey	TUR	2014
B. melitensis BwIM_TUR_60	Turkey	TUR	2014
B. melitensis BY38	China: Xinjiang	CHN	2013
B. melitensis C-573	Russia: Stavropol region	RUS	2014
B. melitensis CIIMS-BH-2	India: Vijayapura, Karnataka	IND	2016/2/24
B. melitensis CIIMS-NV-1	India: Nagpur	IND	2016/3/25
B. melitensis CIIMS-PH-3	India:Chandigarh	IND	2016/2/28
B. melitensis CIT21	China: Kailu Count of Tongliao City, Inner Mongolia Autonomous Region	CHN	2015/3/1
B. melitensis CIT31	China: Jarud Banner of Tongliao City, Inner Mongola Autonomous region	CHN	2015/3/1
B. melitensis CIT43	China: Kezuo Central Banner of Tongliao City, Tongliao, Inner Mongolia Autonomous region	CHN	2015/3/1
B. melitensis M28	China	CHN	1950
B. melitensis M5-90	China	CHN					vaccine
B. melitensis NI	China: Inner mongolia	CHN	2007
B. melitensis QH61	China: Qinghai	CHN	2015/4/11
B. melitensis QY1	China: Gansu	CHN
B. melitensis Rev1	United States	USA					vaccine
B. melitensis BL	China: Xinjiang	CHN	2012
B. melitensis ATCC23457							reference strain
B. melitensis bv.3 ether							reference strain
B. suis 513UK							reference strain
B. suis 686							reference strain
B. suis 1330							reference strain
B. suis ATCC 23445							reference strain
B. suis BS364CITA							reference strain
B. suis PT09143							reference strain
B. abortus 870							reference strain
B. abortus 2308							reference strain
B. abortus 3196							reference strain
B. abortus 6375							reference strain
B. abortus 86859							reference strain
B. abortus BFY							reference strain
B. abortus C68							reference strain
B. micro 4915							reference strain
B. canis ATCC 23365							reference strain
B. ovis ATCC 25840							reference strain
B. xxxx B294							reference strain
B. philiphli TE10759							reference strain
BJ2017009	China: Beijing	CHN	2017	N	N	N
BJ2017010	China: Beijing	CHN	2017	N	N	N
BJ2017011	China: Beijing	CHN	2017	N	N	N
FJ2008016	China: Fujian	CHN	2008	N	N	N
GD2007004v	China: Guangdong	CHN	2007	Y	Y	Y
GD2008029	China: Guangdong	CHN	2008	N	N	N
GD2011066	China: Guangdong	CHN	2011	N	N	N
GD2011068v	China: Guangdong	CHN	2011	Y	Y	Y
GD2015001	China: Guangdong	CHN	2015	N	N	N
GD2015003	China: Guangdong	CHN	2015	N	N	N
GD2015013	China: Guangdong	CHN	2015	N	N	N
GD2015026	China: Guangdong	CHN	2015	N	N	N
GD2015029	China: Guangdong	CHN	2015	N	N	N
GD2015031	China: Guangdong	CHN	2015	N	N	N
GD2015056	China: Guangdong	CHN	2015	N	N	N
GD2015062	China: Guangdong	CHN	2015	N	N	N
GD2015074	China: Guangdong	CHN	2015	N	N	N
GD2015121	China: Guangdong	CHN	2015	N	N	N
GD2015130	China: Guangdong	CHN	2015	N	N	N
GD2016315	China: Guangdong	CHN	2016	N	N	N
GD2016332	China: Guangdong	CHN	2016	N	N	N
GD2016372	China: Guangdong	CHN	2016	N	N	N
GD2016385	China: Guangdong	CHN	2016	N	N	N
GD2016399	China: Guangdong	CHN	2016	N	N	N
GD2017013	China: Guangdong	CHN	2017	N	N	N
GD2017026	China: Guangdong	CHN	2017	N	N	N
GD2017040	China: Guangdong	CHN	2017	N	N	N
GD2017046	China: Guangdong	CHN	2017	N	N	N
GS2017109	China: Gansu	CHN	2017	N	N	N
GS2017110	China: Gansu	CHN	2017	N	N	N
GS2017111	China: Gansu	CHN	2017	N	N	N
GX1961010	China: Guangxi	CHN	1961	N	N	N
GX2016270	China: Guangxi	CHN	2016	N	N	N
GZ2010059	China: Guizhou	CHN	2010	N	N	N
GZ2011154	China: Guizhou	CHN	2011	N	N	N
HA1976009	China: Henan	CHN	1976	N	N	N
HA1978049	China: Henan	CHN	1978	N	N	N
HA1991007v	China: Henan	CHN	1991	Y	Y	Y
HA2015237v	China: Henan	CHN	2015	Y	Y	Y
HB2016349	China: Hubei	CHN	2016	N	N	N
HE2011045v	China: Hebei	CHN	2011	Y	Y	Y
HE2014113v	China: Hebei	CHN	2014	Y	Y	Y
HE2014114v	China: Hebei	CHN	2014	Y	Y	Y
HE2014185	China: Hebei	CHN	2014	N	N	N
HI2014174	China: Hainan	CHN	2014	N	N	N
HI2017121	China: Hainan	CHN	2017	N	N	N
HN2008024	China: Hunan	CHN	2008	N	N	N
HN2017007	China: Hunan	CHN	2017	N	N	N
HN2017008	China: Hunan	CHN	2017	N	N	N
JL2011058	China: Jilin	CHN	2011	N	N	N
JX2016232	China: Jiangxi	CHN	2016	N	N	N
JX2016240	China: Jiangxi	CHN	2016	N	N	N
JX2016248	China: Jiangxi	CHN	2016	N	N	N
JX2017075	China: Jiangxi	CHN	2017	N	N	N
JX2017082	China: Jiangxi	CHN	2017	N	N	N
JX2017088	China: Jiangxi	CHN	2017	N	N	N
LN1992009	China: Liaoning	CHN	1992	N	N	N
LN2009010	China: Liaoning	CHN	2009	N	N	N
LN2013071v	China: Liaoning	CHN	2013	Y	Y	Y
LN2016006	China: Liaoning	CHN	2016	N	N	N
LN2016019	China: Liaoning	CHN	2016	N	N	N
LN2016024	China: Liaoning	CHN	2016	N	N	N
LN2016026v	China: Liaoning	CHN	2016	Y	Y	Y
LN2016036v	China: Liaoning	CHN	2016	Y	Y	Y
LN2016048	China: Liaoning	CHN	2016	N	N	N
LN2016053	China: Liaoning	CHN	2016	N	N	N
LN2016057	China: Liaoning	CHN	2016	N	N	N
LN2016069	China: Liaoning	CHN	2016	N	N	N
LN2016076	China: Liaoning	CHN	2016	N	N	N
LN2018115v	China: Liaoning	CHN	2018	Y	Y	Y
LN2018118v	China: Liaoning	CHN	2018	Y	Y	Y
LN2018119v	China: Liaoning	CHN	2018	Y	Y	Y
LN2018122v	China: Liaoning	CHN	2018	Y	Y	Y
LN2018123v	China: Liaoning	CHN	2018	Y	Y	Y
LN2018126v	China: Liaoning	CHN	2018	Y	Y	Y
LN2018127v	China: Liaoning	CHN	2018	Y	Y	Y
LN2018133v	China: Liaoning	CHN	2018	Y	Y	Y
LN2018134v	China: Liaoning	CHN	2018	Y	Y	Y
LN2018135v	China: Liaoning	CHN	2018	Y	Y	Y
LN2018136v	China: Liaoning	CHN	2018	Y	Y	Y
LN2018137v	China: Liaoning	CHN	2018	Y	Y	Y
LN2018138v	China: Liaoning	CHN	2018	Y	Y	Y
LN2018140v	China: Liaoning	CHN	2018	Y	Y	Y
LN2018141v	China: Liaoning	CHN	2018	Y	Y	Y
LN2018142v	China: Liaoning	CHN	2018	Y	Y	Y
LN2018143v	China: Liaoning	CHN	2018	Y	Y	Y
LN2018144v	China: Liaoning	CHN	2018	Y	Y	Y
LN2018146v	China: Liaoning	CHN	2018	Y	Y	Y
LN2018147v	China: Liaoning	CHN	2018	Y	Y	Y
LN2018152v	China: Liaoning	CHN	2018	Y	Y	Y
LN2018153v	China: Liaoning	CHN	2018	Y	Y	Y
LN2018154v	China: Liaoning	CHN	2018	Y	Y	Y
LN2018155v	China: Liaoning	CHN	2018	Y	Y	Y
LN2018156v	China: Liaoning	CHN	2018	Y	Y	Y
LN2018160v	China: Liaoning	CHN	2018	Y	Y	Y
LN2018161v	China: Liaoning	CHN	2018	Y	Y	Y
LN2018166v	China: Liaoning	CHN	2018	Y	Y	Y
LN2018167v	China: Liaoning	CHN	2018	Y	Y	Y
LN2018169v	China: Liaoning	CHN	2018	Y	Y	Y
LN2018171v	China: Liaoning	CHN	2018	Y	Y	Y
LN2018173v	China: Liaoning	CHN	2018	Y	Y	Y
LN2018174v	China: Liaoning	CHN	2018	Y	Y	Y
NM2015113	China: Inner mongolia	CHN	2015	N	N	N
NM2015192v	China: Inner mongolia	CHN	2015	Y	Y	Y
NM2016277	China: Inner mongolia	CHN	2016	N	N	N
NM2016284	China: Inner mongolia	CHN	2016	N	N	N
NM2016294	China: Inner mongolia	CHN	2016	N	N	N
NM2016337	China: Inner mongolia	CHN	2016	N	N	N
NM2017056	China: Inner mongolia	CHN	2017	N	N	N
NM2017060	China: Inner mongolia	CHN	2017	N	N	N
NM2017064	China: Inner mongolia	CHN	2017	N	N	N
NM2017068	China: Inner mongolia	CHN	2017	N	N	N
NM2017072	China: Inner mongolia	CHN	2017	N	N	N
NX1979066	China: Ningxia	CHN	1979	N	N	N
NX2009001	China: Ningxia	CHN	2009	N	N	N
NX2014035v	China: Ningxia	CHN	2014	Y	Y	Y
NX2014039v	China: Ningxia	CHN	2014	Y	Y	Y
NX2014075v	China: Ningxia	CHN	2014	Y	Y	Y
QH1965050	China: Qinghai	CHN	1965	N	N	N
QH1980352	China: Qinghai	CHN	1980	N	N	N
QH1988939	China: Qinghai	CHN	1988	N	N	N
SD1973006	China: Shandong	CHN	1973	N	N	N
SD2002002	China: Shandong	CHN	2002	N	N	N
SD2005032	China: Shandong	CHN	2005	N	N	N
SD2009066v	China: Shandong	CHN	2009	Y	Y	Y
SD2010069	China: Shandong	CHN	2010	N	N	N
SD2010074v	China: Shandong	CHN	2010	Y	Y	Y
SD2011126	China: Shandong	CHN	2011	N	N	N
SN1957102	China: Shaanxi	CHN	1957	N	N	N
SN1958060	China: Shaanxi	CHN	1958	N	N	N
SN1975016	China: Shaanxi	CHN	1975	N	N	N
SN1975022	China: Shaanxi	CHN	1975	N	N	N
SN1977029	China: Shaanxi	CHN	1977	N	N	N
SN2005043	China: Shaanxi	CHN	2005	N	N	N
SN2008036	China: Shaanxi	CHN	2008	N	N	N
SN2016095	China: Shaanxi	CHN	2016	N	N	N
SN2016100	China: Shaanxi	CHN	2016	N	N	N
SN2018003v	China: Shaanxi	CHN	2018	Y	Y	Y
SN2018006v	China: Shaanxi	CHN	2018	Y	Y	Y
SN2018010v	China: Shaanxi	CHN	2018	Y	Y	Y
SN2018022v	China: Shaanxi	CHN	2018	Y	Y	Y
SN2018024v	China: Shaanxi	CHN	2018	Y	Y	Y
SN2018031v	China: Shaanxi	CHN	2018	Y	Y	Y
SN2018042v	China: Shaanxi	CHN	2018	Y	Y	Y
SX2010028	China: Shanxi	CHN	2010	N	N	N
SX2011076	China: Shanxi	CHN	2011	N	N	N
SX2015032	China: Shanxi	CHN	2015	N	N	N
SX2015033	China: Shanxi	CHN	2015	N	N	N
SX2015034	China: Shanxi	CHN	2015	N	N	N
SX2015037	China: Shanxi	CHN	2015	N	N	N
SX2015038	China: Shanxi	CHN	2015	N	N	N
SX2015042	China: Shanxi	CHN	2015	N	N	N
SX2015045	China: Shanxi	CHN	2015	N	N	N
SX2015047	China: Shanxi	CHN	2015	N	N	N
SX2015052	China: Shanxi	CHN	2015	N	N	N
SX2015216v	China: Shanxi	CHN	2015	Y	Y	Y
SX2016099	China: Shanxi	CHN	2016	N	N	N
SX2017012	China: Shanxi	CHN	2017	N	N	N
SX2017090	China: Shanxi	CHN	2017	N	N	N
SX2017093v	China: Shanxi	CHN	2017	Y	Y	Y
SX2017095v	China: Shanxi	CHN	2017	Y	Y	Y
SX2017097v	China: Shanxi	CHN	2017	Y	Y	Y
SX2017101v	China: Shanxi	CHN	2017	Y	Y	Y
SX2017105	China: Shanxi	CHN	2017	N	N	N
SX2017108	China: Shanxi	CHN	2017	N	N	N
XJ2014186	China: Xinjiang	CHN	2014	N	N	N
XJ2016105	China: Xinjiang	CHN	2016	N	N	N
XJ2016108	China: Xinjiang	CHN	2016	N	N	N
XJ2016118	China: Xinjiang	CHN	2016	N	N	N
XJ2016124	China: Xinjiang	CHN	2016	N	N	N
XJ2016148	China: Xinjiang	CHN	2016	N	N	N
XJ2016168	China: Xinjiang	CHN	2016	N	N	N
XJ2016188	China: Xinjiang	CHN	2016	N	N	N
XJ2016208	China: Xinjiang	CHN	2016	N	N	N
XJ2016222	China: Xinjiang	CHN	2016	N	N	N
XJ2016350	China: Xinjiang	CHN	2016	N	N	N
XJ2017003	China: Xinjiang	CHN	2017	N	N	N
XJ2017006	China: Xinjiang	CHN	2017	N	N	N
XJ2017113	China: Xinjiang	CHN	2017	N	N	N
ZJ2006021v	China: Zhejiang	CHN	2006	Y	Y	Y
ZJ2008039	China: Zhejiang	CHN	2008	N	N	N
ZJ2017047	China: Zhejiang	CHN	2017	N	N	N
ZJ2017050	China: Zhejiang	CHN	2017	N	N	N
ZJ2017053	China: Zhejiang	CHN	2017	N	N	N
QH1986029	China: Qinghai	CHN	1986	N	N	N
NX1979120	China: Ningxia	CHN	1979	N	N	N
SN2005044	China: Shaanxi	CHN	2005	N	N	N
HA1991006	China: Henan	CHN	1991	N	N	N
HA2001008	China: Henan	CHN	2001	N	N	N
GD2015125	China: Guangdong	CHN	2015	N	N	N
GD2015063	China: Guangdong	CHN	2015	N	N	N
HI2017129	China: Hainan	CHN	2017	N	N	N
HI2017119	China: Hainan	CHN	2017	N	N	N
HI2017114	China: Hainan	CHN	2017	N	N	N
JX2017089	China: Jiangxi	CHN	2017	N	N	N
JX2017077	China: Jiangxi	CHN	2017	N	N	N
JX2017074	China: Jiangxi	CHN	2017	N	N	N
XJ2016115	China: Xinjiang	CHN	2016	N	N	N
NM2015098	China: Inner mongolia	CHN	2015	N	N	N
